# Supplementary material for: Divergent Trajectories of Pediatric All-Form Tuberculosis and Multidrug-Resistant Tuberculosis from 1990 to 2021
Source: Microorganisms. 2026 Jul 3;14(7):1467. doi: 10.3390/microorganisms14071467 (PMC13414464; doi:10.3390/microorganisms14071467)
Supplement: Supplementary file 1 [file microorganisms-14-01467-s001.zip]

Archive with 9 entries (9 files):
- Figure 1 (MIR).R
- Figure 2.R
- Figure 3.R
- Figure 4.R
- Figure 5.R
- Figure S2&S3.R
- FMR data.R
- MAR.R
- Supplementary Materials.pdf
