# Supplementary material for: Divergent Trajectories of Pediatric All-Form Tuberculosis and Multidrug-Resistant Tuberculosis from 1990 to 2021
Source: Microorganisms. 2026 Jul 3;14(7):1467. doi: 10.3390/microorganisms14071467 (PMC13414464; doi:10.3390/microorganisms14071467)
Supplement: Supplementary file 1 [file microorganisms-14-01467-s001.zip › Figure 1 (MIR).R]

# Full script: Calculate MIR and 95% UI by location_name + age, and output CSV and Figure
library(tidyverse)
library(ggplot2)
library(ggpubr)
library(patchwork)

# ==============================================================================
# 1. Basic settings and color palette
# ==============================================================================
col_inc   <- "#00468B" # Blue (Incidence)
col_death <- "#ED0000" # Red (Deaths)
col_mir   <- "#4DBBD5FF" # Dark blue (MIR curve)

theme_lancet_age <- function() {
  theme_classic(base_family = "sans") +
    theme(
      axis.title = element_text(face = "bold", size = 10),
      axis.text = element_text(color = "black", size = 9),
      plot.title = element_text(face = "bold", size = 11),
      legend.position = "none",
      legend.title = element_blank(),
      legend.margin = margin(0,0,0,0),
      plot.margin = margin(10, 10, 10, 10)
    )
}

# ==============================================================================
# 2. Function to calculate MIR + 95% UI by location and age
#    Returns a dataframe for each location_name x age_name with MIR and UI
# ==============================================================================
calc_mir_by_location <- function(filename, measure_label = NULL) {
  if(!file.exists(filename)) stop(paste("File not found:", filename))
  df_raw <- read.csv(filename, stringsAsFactors = FALSE)
  
  # Filter for the year 2021 and Incidence/Deaths measures
  df_loc <- df_raw %>%
    filter(year == 2021) %>%
    filter(measure_name %in% c("Incidence", "Deaths")) %>%
    group_by(location_name, measure_name, age_name) %>%
    summarise(
      val = sum(val, na.rm = TRUE),
      lower = sum(lower, na.rm = TRUE),
      upper = sum(upper, na.rm = TRUE),
      .groups = "drop"
    )
  
  # Separate Incidence and Deaths
  df_inc <- df_loc %>%
    filter(measure_name == "Incidence") %>%
    transmute(location_name, age_name,
              inc_val = val, inc_lower = lower, inc_upper = upper)
  
  df_death <- df_loc %>%
    filter(measure_name == "Deaths") %>%
    transmute(location_name, age_name,
              death_val = val, death_lower = lower, death_upper = upper)
  
  df_wide <- df_inc %>%
    full_join(df_death, by = c("location_name", "age_name")) %>%
    # Replace NAs with 0 for safety in case of missing combinations
    mutate_at(vars(ends_with("_val"), ends_with("_lower"), ends_with("_upper")), ~replace_na(., 0)) %>%
    mutate(
      # Add a small epsilon to prevent log(0) errors
      eps = 1e-12,
      MIR = (death_val / pmax(inc_val, eps)) * 100,
      # Estimate standard errors on the log scale (assuming upper/lower are 95% UIs)
      SE_ln_death = (log(pmax(death_upper, eps)) - log(pmax(death_lower, eps))) / (2 * 1.96),
      SE_ln_inc   = (log(pmax(inc_upper,   eps)) - log(pmax(inc_lower,   eps)))   / (2 * 1.96),
      SE_ln_ratio = sqrt(SE_ln_death^2 + SE_ln_inc^2),
      MIR_lower = exp(log(pmax(death_val, eps) / pmax(inc_val, eps)) - 1.96 * SE_ln_ratio) * 100,
      MIR_upper = exp(log(pmax(death_val, eps) / pmax(inc_val, eps)) + 1.96 * SE_ln_ratio) * 100
    ) %>%
    select(location_name, age_name,
           death_val, death_lower, death_upper,
           inc_val, inc_lower, inc_upper,
           MIR, MIR_lower, MIR_upper) %>%
    mutate(measure = ifelse(is.null(measure_label), NA, measure_label))
  
  # Format age group levels
  age_levels <- c("<5 years", "5-9 years", "10-14 years")
  df_wide$age_name <- factor(df_wide$age_name, levels = age_levels)
  
  # Create a formatted MIR string column: "MIR (lower-upper)", keeping one decimal place
  df_wide <- df_wide %>%
    mutate(
      MIR_fmt = round(MIR, 1),
      MIR_L_fmt = round(MIR_lower, 1),
      MIR_U_fmt = round(MIR_upper, 1),
      `MIR (95%UI)` = sprintf("%.1f%% (%.1f-%.1f)", MIR_fmt, MIR_L_fmt, MIR_U_fmt)
    ) %>%
    select(measure, location_name, age_name, MIR, MIR_lower, MIR_upper, `MIR (95%UI)`, everything())
  
  return(df_wide)
}

# ==============================================================================
# 3. Function to generate Global summary
#    Aggregates the raw file to global level, then calculates MIR + UI
# ==============================================================================
calc_global_from_file <- function(filename, measure_label = NULL) {
  if(!file.exists(filename)) stop(paste("File not found:", filename))
  df_raw <- read.csv(filename, stringsAsFactors = FALSE)
  
  df_global <- df_raw %>%
    filter(year == 2021) %>%
    filter(measure_name %in% c("Incidence", "Deaths")) %>%
    group_by(measure_name, age_name) %>%
    summarise(
      val = sum(val, na.rm = TRUE),
      lower = sum(lower, na.rm = TRUE),
      upper = sum(upper, na.rm = TRUE),
      .groups = "drop"
    )
  
  # Convert to wide format
  df_inc <- df_global %>%
    filter(measure_name == "Incidence") %>%
    transmute(age_name,
              inc_val = val, inc_lower = lower, inc_upper = upper)
  df_death <- df_global %>%
    filter(measure_name == "Deaths") %>%
    transmute(age_name,
              death_val = val, death_lower = lower, death_upper = upper)
  
  df_wide <- df_inc %>%
    left_join(df_death, by = "age_name") %>%
    mutate(
      eps = 1e-12,
      MIR = (death_val / pmax(inc_val, eps)) * 100,
      SE_ln_death = (log(pmax(death_upper, eps)) - log(pmax(death_lower, eps))) / (2 * 1.96),
      SE_ln_inc   = (log(pmax(inc_upper,   eps)) - log(pmax(inc_lower,   eps)))   / (2 * 1.96),
      SE_ln_ratio = sqrt(SE_ln_death^2 + SE_ln_inc^2),
      MIR_lower = exp(log(pmax(death_val, eps) / pmax(inc_val, eps)) - 1.96 * SE_ln_ratio) * 100,
      MIR_upper = exp(log(pmax(death_val, eps) / pmax(inc_val, eps)) + 1.96 * SE_ln_ratio) * 100
    ) %>%
    mutate(location_name = "Global",
           measure = ifelse(is.null(measure_label), NA, measure_label)) %>%
    select(measure, location_name, age_name, MIR, MIR_lower, MIR_upper, everything()) %>%
    mutate(
      MIR_fmt = round(MIR, 1),
      MIR_L_fmt = round(MIR_lower, 1),
      MIR_U_fmt = round(MIR_upper, 1),
      `MIR (95%UI)` = sprintf("%.1f%% (%.1f-%.1f)", MIR_fmt, MIR_L_fmt, MIR_U_fmt)
    ) %>%
    select(measure, location_name, age_name, MIR, MIR_lower, MIR_upper, `MIR (95%UI)`, everything())
  
  return(df_wide)
}

# ==============================================================================
# 4. Process both files (Total TB and MDR-TB), generating regional and global tables
# ==============================================================================
total_file <- "TB_Regionnumber.csv"
mdr_file   <- "MDTB_region3agegroup.csv"

# per-location tables
total_loc <- calc_mir_by_location(total_file, measure_label = "Total TB")
mdr_loc   <- calc_mir_by_location(mdr_file, measure_label = "MDR-TB")

# global rows
total_global <- calc_global_from_file(total_file, measure_label = "Total TB")
mdr_global   <- calc_global_from_file(mdr_file, measure_label = "MDR-TB")

# Combine: Place Global first, then locations (avoiding duplicate Global rows if present)
all_total <- bind_rows(total_global, total_loc %>% filter(location_name != "Global"))
all_mdr   <- bind_rows(mdr_global, mdr_loc %>% filter(location_name != "Global"))

# Combine both measures
mir_all <- bind_rows(all_total, all_mdr) %>%
  # Keep relevant columns and sort by measure/location/age
  select(measure, location_name, age_name, MIR, MIR_lower, MIR_upper, `MIR (95%UI)`) %>%
  arrange(measure, location_name, age_name)

# ==============================================================================
# 5. Export to CSV
# ==============================================================================
out_csv <- "Figure3_MIR_by_location_with95UI.csv"
write.csv(mir_all, out_csv, row.names = FALSE, fileEncoding = "UTF-8")
message("CSV successfully exported: ", out_csv)

# ==============================================================================
# 6. Generate Figure (Global dual-axis plots + MIR)
#    Using previously calculated total_global and mdr_global
# ==============================================================================

# Reconstruct long data for counts plot
make_long_for_counts <- function(filename) {
  df_raw <- read.csv(filename, stringsAsFactors = FALSE)
  df_long <- df_raw %>%
    filter(year == 2021) %>%
    filter(measure_name %in% c("Incidence", "Deaths")) %>%
    group_by(measure_name, age_name) %>%
    summarise(
      val = sum(val, na.rm = TRUE),
      lower = sum(lower, na.rm = TRUE),
      upper = sum(upper, na.rm = TRUE),
      .groups = "drop"
    ) %>%
    ungroup()
  return(df_long)
}

data_total_long <- make_long_for_counts(total_file)
data_mdr_long   <- make_long_for_counts(mdr_file)

# Plotting function for dual-axis counts
plot_counts_dual <- function(data, title_text) {
  df_inc <- data %>% filter(measure_name == "Incidence")
  df_death <- data %>% filter(measure_name == "Deaths")
  max_inc <- max(df_inc$upper, na.rm = TRUE)
  max_death <- max(df_death$upper, na.rm = TRUE)
  scale_factor <- ifelse(max_death == 0, 1, max_inc / max_death)
  
  ggplot(df_inc, aes(x = age_name)) +
    geom_bar(aes(y = val, fill = "Incidence"), stat = "identity",
             width = 0.4, position = position_nudge(x = -0.2)) +
    geom_errorbar(aes(ymin = lower, ymax = upper),
                  width = 0.15, position = position_nudge(x = -0.2)) +
    geom_bar(data = df_death,
             aes(y = val * scale_factor, fill = "Deaths"),
             stat = "identity", width = 0.4, position = position_nudge(x = 0.2)) +
    geom_errorbar(data = df_death,
                  aes(ymin = lower * scale_factor, ymax = upper * scale_factor),
                  width = 0.15, position = position_nudge(x = 0.2)) +
    scale_fill_manual(
      name = "",
      values = c("Incidence" = col_inc, "Deaths" = col_death),
      breaks = c("Incidence", "Deaths")
    ) +
    scale_y_continuous(
      name = "Number of Incident Cases",
      labels = scales::comma,
      sec.axis = sec_axis(~ . / scale_factor,
                          name = "Number of Deaths",
                          labels = scales::comma)
    ) +
    theme_lancet_age() +
    theme(
      axis.title.y.left = element_text(color = col_inc),
      axis.text.y.left = element_text(color = col_inc),
      axis.title.y.right = element_text(color = col_death),
      axis.text.y.right = element_text(color = col_death)
    ) +
    labs(title = title_text, x = NULL)
}

plot_mir_global <- function(df_wide, title_text) {
  # df_wide should be global data (age_name, MIR, MIR_lower, MIR_upper)
  ggplot(df_wide, aes(x = age_name, y = MIR)) +
    geom_bar(stat = "identity", fill = "grey90", width = 0.5) +
    geom_errorbar(aes(ymin = MIR_lower, ymax = MIR_upper),
                  width = 0.15, size = 0.7, color = "grey30") +
    geom_line(aes(group = 1), color = col_mir, size = 1) +
    geom_point(size = 4, color = col_mir) +
    geom_text(aes(label = sprintf("%.1f%%", MIR)),
              vjust = -1.5, size = 4, fontface = "bold", color = "black") +
    scale_y_continuous(
      limits = c(0, max(df_wide$MIR_upper, na.rm = TRUE) * 1.15),
      expand = c(0, 0)
    ) +
    labs(title = title_text, y = "Mortality-to-Incidence Ratio (%)", x = "Age Group") +
    theme_lancet_age()
}

p1 <- plot_counts_dual(data_total_long, "A  All-form TB Burden by Age (Global, 2021)")
p2 <- plot_mir_global(total_global, "B  All-form TB Lethality (MIR)")
p3 <- plot_counts_dual(data_mdr_long, "C  MDR-TB Burden by Age (Global, 2021)")
p4 <- plot_mir_global(mdr_global, "D  MDR-TB Lethality (MIR)")

# Extract shared legend
legend_plot <- ggplot(data.frame(x = 1, y = 1, type = c("Incidence", "Deaths")),
                      aes(x, y, fill = type)) +
  geom_bar(stat = "identity") +
  scale_fill_manual(name = "", values = c("Incidence" = col_inc, "Deaths" = col_death),
                    breaks = c("Incidence", "Deaths")) +
  theme_void() +
  theme(legend.position = "bottom",
        legend.direction = "horizontal",
        legend.title = element_blank(),
        legend.text = element_text(size = 10, face = "bold"),
        legend.key.size = unit(0.6, "cm"))

shared_legend <- get_legend(legend_plot)

left_column <- p1 / p3 / wrap_elements(shared_legend) + plot_layout(heights = c(1,1,0.1))
right_column <- p2 / p4 / plot_spacer() + plot_layout(heights = c(1,1,0.1))
final_fig3 <- left_column | right_column

print(final_fig3)

# Save plots
ggsave("Figure 1.pdf", final_fig3, width = 14, height = 10, bg = "white")
ggsave("Figure 1.tiff", final_fig3, width = 14, height = 10, dpi = 600,
       compression = "lzw", bg = "white")

message("Figure output complete: Figure 1.pdf and Figure 1.tiff")
