# Supplementary material for: Divergent Trajectories of Pediatric All-Form Tuberculosis and Multidrug-Resistant Tuberculosis from 1990 to 2021
Source: Microorganisms. 2026 Jul 3;14(7):1467. doi: 10.3390/microorganisms14071467 (PMC13414464; doi:10.3390/microorganisms14071467)
Supplement: Supplementary file 1 [file microorganisms-14-01467-s001.zip › Figure 2.R]

# ==============================================================================
# Figure 2: Streamlined version retaining Global, SDI, and 6 typical GBD regions
# Layout: 2 rows x 6 columns (12 panels in total), legend title removed
# ==============================================================================
library(ggplot2)
library(dplyr)

# 1. Define the exact order of the 12 panels
selected_locs <- c(
  "Global", "High SDI", "High-middle SDI", "Middle SDI", "Low-middle SDI", "Low SDI",
  "Central Asia", "Eastern Europe", "South Asia", "Southeast Asia", "Western Sub-Saharan Africa", "East Asia"
)

# 2. Load data and standardize column names 
# A. Load incidence data
mar_high_inc <- read.csv("MAR_Time_Series_Full_Data_V4.csv") %>% 
  mutate(Indicator = "ASIR") %>%
  rename(MAR_lower = UI_lower, MAR_upper = UI_upper)

# B. Load mortality data
mar_high_det <- read.csv("MAR_Time_Series_Full_Data_Deaths.csv") %>% 
  mutate(Indicator = "ASMR") %>%
  rename(MAR_lower = UI_lower, MAR_upper = UI_upper)

# 3. Combine high-level data
mar_all_levels <- bind_rows(mar_high_inc, mar_high_det)

# 4. Filter and lock the order of locations
plot_data_12 <- mar_all_levels %>%
  filter(sex_name == "Both", location_name %in% selected_locs) %>%
  mutate(location_name = factor(location_name, levels = selected_locs))

# 5. Execute plotting (Adjust to 2x6 layout, remove legend title)
p1_refined <- ggplot(plot_data_12, aes(x = year, y = MAR, color = Indicator, fill = Indicator)) +
  geom_ribbon(aes(ymin = MAR_lower, ymax = MAR_upper), alpha = 0.15, color = NA) +
  geom_line(linewidth = 0.8) + 
  facet_wrap(~ location_name, scales = "free_y", nrow = 2, ncol = 6) +
  scale_color_manual(values = c("ASIR" = "#00468BFF", "ASMR" = "#ED0000FF")) +
  scale_fill_manual(values = c("ASIR" = "#00468BFF", "ASMR" = "#ED0000FF")) +
  scale_x_continuous(breaks = seq(1990, 2021, 15)) +
  theme_bw(base_family = "sans") +
  theme(
    panel.grid.minor = element_blank(),
    panel.grid.major = element_line(linewidth = 0.2, color = "grey95"),
    strip.background = element_blank(),
    strip.text = element_text(face = "bold", size = 10),
    axis.text = element_text(size = 9, color = "black"),
    axis.title = element_text(face = "bold", size = 11),
    
    # ---------------- Key modifications ----------------
    legend.position = "bottom",
    legend.title = element_blank(), # This line completely removes the legend title "Indicator"
    legend.text = element_text(face = "bold", size = 10),
    legend.margin = margin(t = -5, b = 0, unit = "pt") # Further reduce the margin between legend and chart
    # ---------------------------------------------------
  ) +
  labs(x = "Year", y = "MDR-to-all-form TB ratio (%)")

# 6. Save plots 
ggsave("Figure 2.pdf", p1_refined, width = 16, height = 7, device = cairo_pdf)
ggsave("Figure 2.tiff", p1_refined, width = 16, height = 7, dpi = 600, compression = "lzw")

cat("Figure 2 (2x6 layout) generated successfully, legend title removed.\n")


# ==============================================================================
# 7. Generate Figure S4 (Harmonized Y-axis scale) in response to reviewers
# ==============================================================================
cat("Generating Figure S4 (fixed Y-axis version)...\n")

# Execute plotting (Key modification: scales = "fixed")
p_S4_fixed <- ggplot(plot_data_12, aes(x = year, y = MAR, color = Indicator, fill = Indicator)) +
  geom_ribbon(aes(ymin = MAR_lower, ymax = MAR_upper), alpha = 0.15, color = NA) +
  geom_line(linewidth = 0.8) + 
  # ⬇️ scales changed to "fixed" here ⬇️
  facet_wrap(~ location_name, scales = "fixed", nrow = 2, ncol = 6) +
  scale_color_manual(values = c("ASIR" = "#00468BFF", "ASMR" = "#ED0000FF")) +
  scale_fill_manual(values = c("ASIR" = "#00468BFF", "ASMR" = "#ED0000FF")) +
  scale_x_continuous(breaks = seq(1990, 2021, 15)) +
  theme_bw(base_family = "sans") +
  theme(
    panel.grid.minor = element_blank(),
    panel.grid.major = element_line(linewidth = 0.2, color = "grey95"),
    strip.background = element_blank(),
    strip.text = element_text(face = "bold", size = 10),
    axis.text = element_text(size = 9, color = "black"),
    axis.title = element_text(face = "bold", size = 11),
    legend.position = "bottom",
    legend.title = element_blank(), 
    legend.text = element_text(face = "bold", size = 10),
    legend.margin = margin(t = -5, b = 0, unit = "pt") 
  ) +
  labs(x = "Year", y = "MDR-to-all-form TB ratio (%)")

# 8. Save Figure S4
ggsave("Figure S4.pdf", p_S4_fixed, width = 16, height = 7, device = cairo_pdf)
ggsave("Figure S4.tiff", p_S4_fixed, width = 16, height = 7, dpi = 600, compression = "lzw")

cat("✅ Figure S4 (harmonized Y-axis scale) generated successfully! Ready for Supplementary Material.\n")
# ----------------------------------------------------------


# ==============================================================================
# ---- 8. Supplementary Sensitivity Analysis 3: Alternative MAR (Count-based) (Response to Reviewer 2) ----
# ==============================================================================
if(!require(pacman)) install.packages("pacman")
pacman::p_load(dplyr, readr, broom)

cat("\nExecuting Count-based MAR sensitivity test...\n")

# Define target locations (Global + 5 SDI regions + Key GBD regions)
target_locations <- c(
  "Global", "High SDI", "High-middle SDI", "Middle SDI", "Low-middle SDI", "Low SDI",
  "Central Asia", "Eastern Europe", "South Asia", "Southeast Asia", "Western Sub-Saharan Africa", "East Asia"
)

# 1. Read raw data and extract absolute counts (metric_name == "Number")
# Read all-form TB
df_tb_counts <- bind_rows(
  read_csv("TB_SDI.csv", show_col_types = FALSE),
  read_csv("TB_region.csv", show_col_types = FALSE)
) %>%
  filter(sex_name == "Both", metric_name == "Number", measure_name %in% c("Incidence", "Deaths")) %>%
  select(location_name, measure_name, sex_name, year, val_tb_count = val) %>%
  distinct(location_name, measure_name, sex_name, year, .keep_all = TRUE)

# Read MDR-TB
df_mdtb_counts <- bind_rows(
  read_csv("MRTB_SDI.csv", show_col_types = FALSE),
  read_csv("MRTB_region.csv", show_col_types = FALSE)
) %>%
  filter(sex_name == "Both", metric_name == "Number", measure_name %in% c("Incidence", "Deaths")) %>%
  select(location_name, measure_name, sex_name, year, val_mdtb_count = val) %>%
  distinct(location_name, measure_name, sex_name, year, .keep_all = TRUE)

# 2. Merge data and calculate count-based MAR_cases
mar_counts <- df_tb_counts %>% 
  inner_join(df_mdtb_counts, by = c("location_name", "measure_name", "sex_name", "year")) %>%
  filter(location_name %in% target_locations) %>% 
  mutate(
    MAR_cases = (val_mdtb_count / val_tb_count) * 100
  )

# 3. Run regression analysis on Count-based MAR (simple linear regression to extract trend slope)
trend_counts <- mar_counts %>%
  group_by(location_name, measure_name) %>%
  do({
    mod <- lm(MAR_cases ~ year, data = .)
    tidy(mod) %>% filter(term == "year")
  }) %>%
  ungroup() %>%
  mutate(
    Trend_Direction = ifelse(estimate > 0, "Increasing", "Decreasing"),
    P_value_formatted = ifelse(p.value < 0.001, "<0.001", sprintf("%.3f", p.value))
  ) %>%
  select(Measure = measure_name, Location = location_name, 
         `Annual Slope (Count-based)` = estimate, `P-value` = P_value_formatted, Trend_Direction) %>%
  # Sort strictly by predefined target locations and measures
  arrange(Measure, match(Location, target_locations))

# 4. Export results table
write_csv(trend_counts, "Sensitivity_Count_Based_MAR.csv")
cat("Count-based MAR trend test complete! Exported: Sensitivity_Count_Based_MAR.csv\n")
