# Supplementary material for: Divergent Trajectories of Pediatric All-Form Tuberculosis and Multidrug-Resistant Tuberculosis from 1990 to 2021
Source: Microorganisms. 2026 Jul 3;14(7):1467. doi: 10.3390/microorganisms14071467 (PMC13414464; doi:10.3390/microorganisms14071467)
Supplement: Supplementary file 1 [file microorganisms-14-01467-s001.zip › Figure 3.R]

# ==============================================================================
# Figure 3: Statistical Significance Heatmap of MAR AAPC (Incidence & Mortality)
# ==============================================================================
library(ggplot2)
library(dplyr)
library(tidyr)

# 1. Define region order and input AAPC data for the 27 locations
region_order <- c(
  "Global", 
  "High SDI", "High-middle SDI", "Middle SDI", "Low-middle SDI", "Low SDI",
  "Andean Latin America", "Australasia", "Caribbean", "Central Asia", 
  "Central Europe", "Central Latin America", "Central Sub-Saharan Africa", 
  "East Asia", "Eastern Europe", "Eastern Sub-Saharan Africa", 
  "High-income Asia Pacific", "High-income North America", 
  "North Africa and Middle East", "Oceania", "South Asia", 
  "Southeast Asia", "Southern Latin America", "Southern Sub-Saharan Africa", 
  "Tropical Latin America", "Western Europe", "Western Sub-Saharan Africa"
)

# Construct Incidence AAPC data
aapc_inc_data <- data.frame(
  location_name = region_order,
  Indicator = "Incidence",
  AAPC = c(6.48, 2.60, 4.61, 9.35, 12.87, 9.35, 6.78, 5.64, 0.44, 16.64, 4.02, 9.94, 6.30, 0.76, 10.80, 12.14, 2.12, -1.82, 8.35, 14.86, 14.17, 7.06, 4.35, 7.42, 14.15, 3.52, 8.45),
  P_value = c(0.000, 0.000, 0.000, 0.000, 0.000, 0.000, 0.000, 0.000, 0.274, 0.000, 0.000, 0.000, 0.000, 0.021, 0.000, 0.000, 0.000, 0.000, 0.000, 0.000, 0.000, 0.000, 0.000, 0.000, 0.000, 0.000, 0.000)
)

# Construct Mortality AAPC data
aapc_dth_data <- data.frame(
  location_name = region_order,
  Indicator = "Mortality",
  AAPC = c(7.90, 3.31, 2.72, 3.58, 12.47, 10.12, 6.59, 4.61, 0.46, 15.57, 3.79, 9.71, 6.82, 0.95, 8.25, 13.01, 1.48, -2.21, 9.29, 14.62, 14.17, 7.06, 3.93, 7.47, 13.88, 2.77, 8.45),
  P_value = c(0.000, 0.000, 0.000, 0.000, 0.000, 0.000, 0.000, 0.000, 0.518, 0.000, 0.000, 0.000, 0.000, 0.000, 0.000, 0.000, 0.000, 0.000, 0.000, 0.000, 0.000, 0.000, 0.000, 0.000, 0.000, 0.000, 0.000)
)

# Merge data and assign significance asterisks
aapc_heat <- bind_rows(aapc_inc_data, aapc_dth_data) %>%
  mutate(
    Sig = case_when(
      P_value < 0.001 ~ "***",
      P_value < 0.01 ~ "**",
      P_value < 0.05 ~ "*",
      TRUE ~ ""
    ),
    Label_Text = sprintf("%.2f%s", AAPC, Sig)
  )

# 2. Set factor levels for plotting order
aapc_heat$location_name <- factor(aapc_heat$location_name, levels = rev(region_order))
aapc_heat$Indicator <- factor(aapc_heat$Indicator, levels = c("Incidence", "Mortality"))

# 3. Generate Heatmap
p3 <- ggplot(aapc_heat, aes(x = Indicator, y = location_name, fill = AAPC)) +
  geom_tile(color = "white", linewidth = 0.4) + 
  geom_text(aes(label = Label_Text), color = "black", size = 3) + 
  # Color scheme: Academic diverging gradient
  scale_fill_gradient2(
    low = "#3288BD", 
    mid = "white", 
    high = "#D53E4F", 
    midpoint = 0, 
    name = "AAPC (%)",
    guide = guide_colorbar(
      title.position = "top", 
      title.hjust = 0.5, 
      barwidth = 1.2, 
      barheight = 15
    )
  ) +
  scale_x_discrete(labels = c("Incidence" = "MAR (ASIR)", "Mortality" = "MAR (ASMR)")) +
  theme_minimal() + 
  labs(x = NULL, y = NULL) +
  theme(
    axis.text.y = element_text(color = "black", size = 9),
    axis.text.x = element_text(color = "black", size = 10, face = "bold"),
    panel.grid = element_blank(),
    legend.position = "right",
    legend.title = element_text(size = 9, face = "bold"),
    legend.text = element_text(size = 8)
  )

# 4. Export plots
ggsave("Figure_3_Heatmap.pdf", p3, width = 7, height = 10, dpi = 600)
ggsave("Figure_3_Heatmap.tiff", p3, width = 7, height = 10, dpi = 600, compression = "lzw")

cat("Figure 3 heatmap generated successfully!\n")
