# Supplementary material for: Divergent Trajectories of Pediatric All-Form Tuberculosis and Multidrug-Resistant Tuberculosis from 1990 to 2021
Source: Microorganisms. 2026 Jul 3;14(7):1467. doi: 10.3390/microorganisms14071467 (PMC13414464; doi:10.3390/microorganisms14071467)
Supplement: Supplementary file 1 [file microorganisms-14-01467-s001.zip › Figure 4.R]

# ==============================================================================
# Script for plotting core Figure 4 (Combined 0-14 years for All-form & MDR-TB) 
# and supplementary age-stratified FMR figures.
# ==============================================================================

# Check and load required packages
if(!require(pacman)) install.packages("pacman")
pacman::p_load(tidyverse, ggplot2, scales)

# ==============================================================================
# 1. Data Reading and Preprocessing
# ==============================================================================

target_levels <- c("Global", "High SDI", "High-middle SDI", "Middle SDI", "Low-middle SDI", "Low SDI")
age_levels <- c("<5 years", "5-9 years", "10-14 years", "0-14 years")

# Helper function: Read data and append disease identifier
prep_data <- function(filename, age_group, disease_name) {
  if(!file.exists(filename)) stop(paste("File not found:", filename))
  df <- read.csv(filename)
  
  df %>%
    filter(location_name %in% target_levels) %>%
    mutate(
      age_group = factor(age_group, levels = age_levels),
      location_name = factor(location_name, levels = target_levels),
      measure = ifelse(measure_name == "Incidence", "ASIR", "ASMR"),
      disease = disease_name # Add column for facet_grid rows
    )
}

# Read all data for All-form TB
df_tb_all <- bind_rows(
  prep_data("FMR_TB_SDI(5ASR).csv", "<5 years", "All-form TB"),
  prep_data("FMR_TB_SDI(5-9ASR).csv", "5-9 years", "All-form TB"),
  prep_data("FMR_TB_SDI(10-14ASR).csv", "10-14 years", "All-form TB"),
  prep_data("FMR_TB_SDI_ASR.csv", "0-14 years", "All-form TB")
)

# Read all data for MDR-TB
df_mdtb_all <- bind_rows(
  prep_data("FMR_MDTB_SDI(5ASR).csv", "<5 years", "MDR-TB"),
  prep_data("FMR_MDTB_SDI(5-9ASR).csv", "5-9 years", "MDR-TB"),
  prep_data("FMR_MDTB_SDI(10-14ASR).csv", "10-14 years", "MDR-TB"),
  prep_data("FMR_MDTB_SDI_ASR.csv", "0-14 years", "MDR-TB")
)

# ==============================================================================
# 2. Data Splitting and Restructuring
# ==============================================================================

# Construct Figure 4 data: Only 0-14 years, combining both disease types
df_fig4 <- bind_rows(
  df_tb_all %>% filter(age_group == "0-14 years"),
  df_mdtb_all %>% filter(age_group == "0-14 years")
) %>%
  mutate(disease = factor(disease, levels = c("All-form TB", "MDR-TB")))

# Construct supplementary data: Age-stratified All-form TB (<5, 5-9, 10-14)
df_supp_tb <- df_tb_all %>% filter(age_group != "0-14 years") %>%
  mutate(age_group = factor(age_group, levels = c("<5 years", "5-9 years", "10-14 years")))

# Construct supplementary data: Age-stratified MDR-TB (<5, 5-9, 10-14)
df_supp_mdtb <- df_mdtb_all %>% filter(age_group != "0-14 years") %>%
  mutate(age_group = factor(age_group, levels = c("<5 years", "5-9 years", "10-14 years")))

# ==============================================================================
# 3. Dynamic Core Plotting Function
# ==============================================================================

# Added row_var parameter to dynamically map the Y-axis facet to either 'disease' or 'age_group'
plot_fmr_dynamic <- function(data, row_var) {
  ggplot(data, aes(x = year, y = FMR, color = measure, fill = measure)) +
    
    # Baseline for gender parity (FMR = 1.0)
    geom_hline(yintercept = 1, linetype = "dashed", color = "black", size = 0.6) +
    
    # 95% UI ribbons and trend lines
    geom_ribbon(aes(ymin = FMR_lower, ymax = FMR_upper), alpha = 0.15, color = NA) +
    geom_line(size = 1.0) +
    
    # Dynamic matrix layout based on row_var
    facet_grid(as.formula(paste(row_var, "~ location_name")), scales = "free_y") +
    
    # Academic color scheme
    scale_color_manual(values = c("ASIR" = "#00468B", "ASMR" = "#ED0000")) +
    scale_fill_manual(values = c("ASIR" = "#00468B", "ASMR" = "#ED0000")) +
    
    # Axis settings
    scale_x_continuous(breaks = seq(1990, 2020, by = 5)) +
    scale_y_continuous(breaks = scales::breaks_width(0.5), expand = expansion(mult = c(0.1, 0.15))) +
    
    theme_bw(base_family = "sans", base_size = 12) +
    theme(
      panel.grid.minor = element_blank(),
      panel.grid.major = element_line(size = 0.2, color = "grey92"),
      
      strip.background = element_rect(fill = "grey95", color = "grey70"),
      strip.text = element_text(face = "bold", size = 11),
      
      axis.title.y = element_text(face = "bold", size = 12, margin = margin(r = 10)),
      axis.text.y = element_text(color = "black", size = 9),
      axis.text.x = element_text(color = "black", size = 9, angle = 45, hjust = 1), 
      
      legend.position = "bottom",
      legend.title = element_blank(),
      legend.text = element_text(size = 12, face = "bold"),
      legend.key.width = unit(1.5, "cm")
    ) +
    labs(y = "Female-to-male ratio (FMR)", x = NULL)
}

# ==============================================================================
# 4. Export and Save
# ==============================================================================

# Generate Figure 4 (2 rows x 6 columns)
# Height is compressed to 7 for optimal placement in the main manuscript
fig4 <- plot_fmr_dynamic(df_fig4, "disease")

ggsave("Figure_4_FMR_Combined_0_14.pdf", fig4, width = 16, height = 7, device = cairo_pdf)
ggsave("Figure_4_FMR_Combined_0_14.tiff", fig4, width = 16, height = 7, dpi = 600, compression = "lzw")

cat("Figure 4 (FMR Combined 0-14 years) generated and saved successfully.\n")
