# Supplementary material for: Divergent Trajectories of Pediatric All-Form Tuberculosis and Multidrug-Resistant Tuberculosis from 1990 to 2021
Source: Microorganisms. 2026 Jul 3;14(7):1467. doi: 10.3390/microorganisms14071467 (PMC13414464; doi:10.3390/microorganisms14071467)
Supplement: Supplementary file 1 [file microorganisms-14-01467-s001.zip › Figure 5.R]

# ==============================================================================
# Script for generating Figure 5: Slope Index of Inequality (SII) and 
# Concentration Index (CI) for pediatric TB burden (1990 vs 2021)
# ==============================================================================

library(tidyverse)
library(data.table)
library(vroom)
library(car)
library(MASS)
library(mgcv)
library(splines)
library(broom)
library(ggplot2)
library(ggpubr)
library(pBrackets) 
library(grid) 
library(boot) 

# ==============================================================================
# 1. Basic Setup and Data Loading
# ==============================================================================

lancet_colors <- c("1990" = "#00468BFF", "2021" = "#ED0000FF")

theme_lancet_custom <- function() {
  theme_bw(base_family = "sans") +
    theme(
      panel.grid.minor = element_blank(),
      panel.grid.major = element_line(size = 0.2, color = "grey92"),
      axis.title = element_text(face = "bold", size = 10),
      axis.text = element_text(color = "black", size = 8),
      legend.position = c(0.15, 0.15), 
      legend.background = element_rect(fill = "transparent", color = NA),
      legend.box.background = element_rect(fill = NA, color = NA),
      # Key modification: Substantially increase the right margin to prevent long text truncation
      plot.margin = margin(10, 10, 10, 10) 
    )
}

# Function to convert coordinates to Normalized Parent Coordinates (NPC)
to_npc <- function(val, limits) {
  (val - limits[1]) / (limits[2] - limits[1])
}

bracketsGrob <- function(...){
  l <- list(...)
  e <- new.env()
  e$l <- l
  grid:::recordGrob({ do.call(grid.brackets, l) }, e)
}

# Function to load environmental data
load_data_env <- function() {
  # Note for reproducibility: Ensure the population data folder is placed in the working directory
  pop_dir <- "./GBD_population" 
  
  if(!dir.exists(pop_dir)) {
    warning("Population data directory not found. Please verify the relative path!")
    return(NULL)
  }
  
  files <- list.files(pop_dir, pattern = ".csv", full.names = TRUE)
  pop_data <- map_dfr(files, read.csv) %>%
    dplyr::select(location_name, sex_name, age_name, year, metric_name, val) %>%
    filter(age_name == "0-14 years") %>%
    dplyr::select(location_name, sex_name, year, val) %>%
    rename(pop = val)
  
  sdi <- read.csv("SDI.csv", header = TRUE, check.names = FALSE)
  names(sdi)[1] <- "location_name"
  sdi <- sdi %>% 
    pivot_longer(cols = `1990`:`2021`, names_to = "year") %>%
    rename(sdi = value) %>%
    dplyr::select(location_name, year, sdi) %>%
    mutate(year = as.integer(year))
  
  # Standardize specific country names to match GBD format
  sdi$location_name[sdi$location_name == "Turkey"] <- "Türkiye"
  sdi$location_name[sdi$location_name == "Cote d'Ivoire"] <- "Côte d'Ivoire"
  
  return(list(pop=pop_data, sdi=sdi))
}

# Load data into environment
env_data <- load_data_env()

# ==============================================================================
# 2. Core Plotting Functions
# ==============================================================================

# --- Slope Index of Inequality (SII) Plotting (Panels A & C) ---
plot_sii <- function(file_asr, sdi_df, pop_df, panel_name) {
  
  # 1. Data preprocessing
  raw <- read.csv(file_asr)
  dat <- subset(raw, measure_name == "DALYs (Disability-Adjusted Life Years)" &
                  sex_name == "Both" & (year == 1990 | year == 2021))
  merged <- left_join(dat, sdi_df, by = c("location_name", "year"))
  mydata <- left_join(merged, pop_df, by = c("location_name", "sex_name", "year"))
  
  pop_sums <- mydata %>% group_by(year) %>% summarise(sum = sum(pop))
  rank <- mydata %>%
    mutate(pop_global = ifelse(year == 1990, pop_sums$sum[1], pop_sums$sum[2])) %>%
    group_by(year) %>% arrange(sdi) %>%
    mutate(cummu = cumsum(pop), midpoint = cummu - pop/2, weighted_order = midpoint/pop_global)
  rank$year <- factor(rank$year)
  
  # 2. Robust linear regression to calculate SII
  r90 <- rlm(val ~ weighted_order, subset(rank, year == 1990))
  r21 <- rlm(val ~ weighted_order, subset(rank, year == 2021))
  
  # Calculate regression line start (Intercept) and end (x=1) points
  y_s90 <- coef(r90)[1]; y_e90 <- predict(r90, data.frame(weighted_order=1))
  y_s21 <- coef(r21)[1]; y_e21 <- predict(r21, data.frame(weighted_order=1))
  
  # 3. Label text formatting
  get_txt <- function(m, y) {
    ci <- confint.default(m)[2, ]; sprintf("%s: %.2f (%.2f, %.2f)", y, coef(m)[2], ci[1], ci[2])
  }
  t90 <- get_txt(r90, "1990"); t21 <- get_txt(r21, "2021")
  
  # 4. --- Layout logic: Bracket and Text Alignment ---
  
  # A. Calculate Y-coordinates for labels: strictly align with the center of brackets
  pos_90 <- (y_s90 + y_e90) / 2
  pos_21 <- (y_s21 + y_e21) / 2
  
  # B. Calculate title position: place dynamically above the higher label
  # Calculate a buffer based on data range to avoid overlapping
  data_range <- max(rank$val) - min(rank$val)
  title_buffer <- data_range * 0.15 # 15% buffer distance
  pos_title <- max(pos_90, pos_21) + title_buffer
  
  # C. Determine Y-axis limits
  # Must incorporate data points, regression boundaries, labels, and title
  all_y_elements <- c(rank$val, y_s90, y_e90, y_s21, y_e21, pos_90, pos_21, pos_title, 0)
  lim_min <- min(all_y_elements)
  lim_max <- max(all_y_elements)
  
  # Slightly expand boundaries manually for precise control over text placement
  final_ylim <- c(lim_min * 1.1, lim_max * 1.1) 
  
  # D. Determine X-axis limits (Crucial for preventing text truncation)
  # 0 to 1 allocated for the scatter plot, 1 to 2.3 allocated for annotations
  final_xlim <- c(0, 2.3)
  
  # 5. Calculate bracket coordinates in Normalized Parent Coordinates (NPC)
  # Brackets fixed at X=1.02 (immediately right to the plot area)
  x_brace_npc <- 1.02 / 2.3 
  
  # Convert Y-coordinates to NPC
  npc_s90 <- to_npc(y_s90, final_ylim); npc_e90 <- to_npc(y_e90, final_ylim)
  npc_s21 <- to_npc(y_s21, final_ylim); npc_e21 <- to_npc(y_e21, final_ylim)
  
  # h = -0.05 ensures the bracket opens to the right
  b1 <- bracketsGrob(x1=x_brace_npc, y1=npc_e90, x2=x_brace_npc, y2=npc_s90, h=-0.05, lwd=1, col="#00468BFF")
  b2 <- bracketsGrob(x1=x_brace_npc, y1=npc_e21, x2=x_brace_npc, y2=npc_s21, h=-0.05, lwd=1, col="#ED0000FF")
  
  # 6. Plotting Execution
  ggplot(rank, aes(x = weighted_order, y = val, fill = year, color = year)) +
    geom_point(aes(size = pop/1e6), alpha = 0.6, shape = 21) +
    scale_size_area("Population\n(million)", max_size = 6, breaks = c(50, 100, 150, 200, 250)) +
    geom_smooth(method = "rlm", size = 0.8, alpha = 0.1, show.legend = FALSE) +
    
    # Dashed auxiliary lines
    geom_segment(aes(x=0, xend=1, y=y_s90, yend=y_s90), color="#00468BFF", linetype=2, size=0.4, alpha=0.5) +
    geom_segment(aes(x=0, xend=1, y=y_s21, yend=y_s21), color="#ED0000FF", linetype=2, size=0.4, alpha=0.5) +
    
    # Annotations (position x=1.15, left-aligned to allow natural extension)
    annotate("text", label = "Slope Index of Inequality", x = 1.15, y = pos_title, size = 3, fontface = "bold", hjust = 0) +
    annotate("text", label = t90, x = 1.15, y = pos_90, size = 3, color = "#00468BFF", hjust = 0) +
    annotate("text", label = t21, x = 1.15, y = pos_21, size = 3, color = "#ED0000FF", hjust = 0) +
    
    scale_fill_manual(values = lancet_colors) + scale_color_manual(values = lancet_colors) +
    
    # Enforce expanded limits
    scale_x_continuous(limits = final_xlim, expand = c(0, 0), breaks = c(0, 0.5, 1)) +
    scale_y_continuous(limits = final_ylim, expand = c(0, 0)) +
    
    labs(title = panel_name, x = "Relative rank by SDI", y = "Age-standardised DALY rate") +
    theme_lancet_custom() +
    annotation_custom(b1) + annotation_custom(b2)
}

# --- Concentration Index (CI) Plotting (Panels B & D) ---
plot_ci <- function(file_count, sdi_df, pop_df, panel_name) {
  raw <- read.csv(file_count)
  dat <- subset(raw, measure_name == "DALYs (Disability-Adjusted Life Years)" &
                  sex_name == "Both" & metric_name == "Number" & (year == 1990 | year == 2021))
  merged <- left_join(dat, sdi_df, by = c("location_name", "year"))
  mydata <- left_join(merged, pop_df, by = c("location_name", "sex_name", "year"))
  
  psums <- mydata %>% group_by(year) %>% summarise(sum = sum(val)) 
  daly1990 <- psums$sum[psums$year == 1990]
  daly2021 <- psums$sum[psums$year == 2021]
  pglobs <- mydata %>% group_by(year) %>% summarise(sum = sum(pop))
  
  rank_ci <- mydata %>%
    mutate(pop_global = ifelse(year==1990, pglobs$sum[1], pglobs$sum[2])) %>%
    group_by(year) %>% arrange(sdi) %>%
    mutate(cummu=cumsum(pop), cummu_daly=cumsum(val), 
           total_daly=ifelse(year==1990, daly1990, daly2021),
           frac_daly=cummu_daly/total_daly, frac_pop=cummu/pop_global)
  rank_ci$year <- factor(rank_ci$year)
  
  ci_func <- function(d, i) {
    dat <- d[i, ] %>% arrange(frac_pop, frac_daly)
    ar <- numeric(nrow(dat)-1)
    for(k in 1:(nrow(dat)-1)) ar[k] <- (dat$frac_pop[k+1]-dat$frac_pop[k])*(abs(dat$frac_daly[k+1]+dat$frac_daly[k]))/2
    return(2*(0.5-sum(ar)))
  }
  set.seed(123)
  r90 <- boot(subset(rank_ci, year=="1990"), ci_func, R=500)
  r21 <- boot(subset(rank_ci, year=="2021"), ci_func, R=500)
  
  ft <- function(b, y) {
    ci <- boot.ci(b, type="norm")$normal
    sprintf("%s: %.4f (%.4f, %.4f)", y, b$t0, ci[2], ci[3])
  }
  t90 <- ft(r90, "1990"); t21 <- ft(r21, "2021")
  
  ggplot(rank_ci, aes(x=frac_pop, y=frac_daly, fill=year, color=year)) +
    geom_abline(slope=1, intercept=0, size=0.3) +
    geom_point(aes(size=pop/1e6), alpha=0.6, shape=21) +
    scale_size_area("Population\n(million)", max_size=6, breaks=c(50,100,150,200,250)) +
    geom_smooth(method="gam", formula=y~ns(x,knots=c(0.25,0.5,0.75),Boundary.knots=c(0,1)), size=0.8, alpha=0.1, se=T, show.legend=FALSE) +
    scale_fill_manual(values=lancet_colors) + scale_color_manual(values=lancet_colors) +
    
    annotate("text", label="Concentration Index", x=0.7, y=0.35, size=3, fontface="bold") +
    annotate("text", label=t90, x=0.7, y=0.30, size=3, color="#00468BFF") +
    annotate("text", label=t21, x=0.7, y=0.25, size=3, color="#ED0000FF") +
    
    scale_x_continuous(expand=c(0,0), breaks=c(0,0.5,1)) + scale_y_continuous(expand=c(0,0), breaks=c(0,0.5,1)) +
    labs(title = panel_name, x="Cumulative fraction of population", y="Cumulative fraction of DALYs") +
    theme_lancet_custom()
}

# ==============================================================================
# 4. Generation and Assembly
# ==============================================================================

message("Generating Panel A...")
p_a <- plot_sii("TB_country_ASR.csv", env_data$sdi, env_data$pop, "A  Total TB")

message("Generating Panel B...")
p_b <- plot_ci("TB_country.csv", env_data$sdi, env_data$pop, "B  Total TB ")

message("Generating Panel C...")
p_c <- plot_sii("MDTB_countryBoth_ASR.csv", env_data$sdi, env_data$pop, "C  MDR-TB")

message("Generating Panel D...")
p_d <- plot_ci("MRTB_country.csv", env_data$sdi, env_data$pop, "D  MDR-TB")

final_plot <- ggarrange(p_a, p_b, p_c, p_d, ncol = 2, nrow = 2, common.legend = TRUE, legend = "bottom")

# ==============================================================================
# 5. Export and Save
# ==============================================================================

# Save as PDF
ggsave("Figure 5.pdf", final_plot, width = 12, height = 10)

# Save as TIFF (High resolution, white background)
tryCatch({
  tiff("Figure 5.tiff", width=12, height=10, units="in", res=600, compression="lzw", bg="white")
  print(final_plot)
  dev.off()
  message("Success: PDF and TIFF saved.")
}, error = function(e) { message("TIFF Error: ", e$message) })
