# Supplementary material for: Divergent Trajectories of Pediatric All-Form Tuberculosis and Multidrug-Resistant Tuberculosis from 1990 to 2021
Source: Microorganisms. 2026 Jul 3;14(7):1467. doi: 10.3390/microorganisms14071467 (PMC13414464; doi:10.3390/microorganisms14071467)
Supplement: Supplementary file 1 [file microorganisms-14-01467-s001.zip › Figure S2&S3.R]

# ==============================================================================
# Figure S2 & S3 Script: Calculation of Female-to-Male Ratio (FMR) and 
# generation of time-series plots with optimized Y-axis visualization 
# for 16 high-burden countries.
# ==============================================================================

# 1. Environment Setup
if(!require(pacman)) install.packages("pacman")
pacman::p_load(tidyverse, ggplot2, scales, readr)

# 2. Define the list of 16 targeted high-burden countries
target_countries <- c(
  "Angola", "Bangladesh", "China", 
  "Democratic Republic of the Congo", 
  "India", "Indonesia", "Mongolia", 
  "Mozambique", "Myanmar", "Nigeria", 
  "Pakistan", "Papua New Guinea", "Philippines", 
  "Zambia", "South Africa", "Viet Nam"
)

# 3. Core calculation function
calculate_fmr_final <- function(filename) {
  if(!file.exists(filename)) stop(paste("File not found:", filename))
  
  df_raw <- read_csv(filename, show_col_types = FALSE)
  
  # Robust dynamic renaming mechanism to ensure column name consistency
  if ("age_standardized_val" %in% colnames(df_raw)) {
    df_raw <- df_raw %>% 
      rename(
        val = age_standardized_val,
        lower = age_standardized_val_lower,
        upper = age_standardized_val_upper
      )
  }
  
  # Data cleaning and Female-to-Male Ratio (FMR) calculation
  df_fmr <- df_raw %>%
    filter(location_name %in% target_countries,
           measure_name %in% c("Incidence", "Deaths"),
           sex_name %in% c("Male", "Female")) %>%
    select(location_name, measure_name, year, sex_name, val, lower, upper) %>%
    pivot_wider(
      names_from = sex_name,
      values_from = c(val, lower, upper)
    ) %>%
    mutate(
      FMR = val_Female / val_Male,
      se_Female = (upper_Female - lower_Female) / 3.92,
      se_Male = (upper_Male - lower_Male) / 3.92,
      
      # Calculate variance using the first-order Delta Method
      var_FMR = (1 / (val_Male^2)) * (se_Female^2) + ((val_Female^2) / (val_Male^4)) * (se_Male^2),
      se_FMR = sqrt(var_FMR),
      FMR_lower = FMR - 1.96 * se_FMR,
      FMR_upper = FMR + 1.96 * se_FMR,
      FMR_lower = pmax(0, FMR_lower), # Truncate negative lower bounds at 0
      
      # Visualization-specific truncation: Cap the upper bound of the ribbon at 6.0 for plotting purposes
      FMR_upper_plot = pmin(FMR_upper, 6.0), 
      
      # Format text column for CSV export (preserves true UI values)
      `FMR(95%UI)` = sprintf("%.2f (%.2f–%.2f)", FMR, FMR_lower, FMR_upper),
      measure = ifelse(measure_name == "Incidence", "ASIR", "ASMR"),
      location_name = factor(location_name, levels = target_countries)
    ) %>%
    arrange(location_name, measure_name, year)
  
  return(df_fmr)
}

# 4. Execute calculations and export data to CSV
df_tb_country <- calculate_fmr_final("TB_country_ASR.csv")
df_mdtb_country <- calculate_fmr_final("MDTB_countrySEX_ASR.csv")

write_csv(df_tb_country, "FMR_16Countries_All_form_TB.csv")
write_csv(df_mdtb_country, "FMR_16Countries_MDR_TB.csv")

# 5. Core plotting function
plot_fmr_optimized <- function(data) {
  ggplot(data, aes(x = year, y = FMR, color = measure, fill = measure)) +
    # Gender parity baseline (FMR = 1.0)
    geom_hline(yintercept = 1, linetype = "dashed", color = "black", size = 0.6) +
    
    # Draw ribbon using the visually truncated upper bound (FMR_upper_plot)
    geom_ribbon(aes(ymin = FMR_lower, ymax = FMR_upper_plot), alpha = 0.15, color = NA) +
    geom_line(size = 1.0) +
    
    # 4x4 matrix layout
    facet_wrap(~ location_name, ncol = 4, scales = "free_y") +
    
    # Academic color palette
    scale_color_manual(values = c("ASIR" = "#00468B", "ASMR" = "#ED0000")) +
    scale_fill_manual(values = c("ASIR" = "#00468B", "ASMR" = "#ED0000")) +
    
    # Set X-axis intervals to 5 years and Y-axis step to 0.5
    scale_x_continuous(breaks = seq(1990, 2021, by = 5)) +
    scale_y_continuous(breaks = scales::breaks_width(0.5), expand = expansion(mult = c(0.1, 0.15))) +
    
    theme_bw(base_family = "sans", base_size = 12) +
    theme(
      panel.grid.minor = element_blank(),
      panel.grid.major = element_line(size = 0.2, color = "grey92"),
      strip.background = element_rect(fill = "grey95", color = "grey70"),
      strip.text = element_text(face = "bold", size = 10),
      axis.title.y = element_text(face = "bold", size = 12, margin = margin(r = 10)),
      axis.text.x = element_text(color = "black", size = 9, angle = 45, hjust = 1),
      legend.position = "bottom",
      legend.title = element_blank(),
      legend.text = element_text(size = 12, face = "bold"),
      legend.key.width = unit(1.5, "cm")
    ) +
    labs(y = "Female-to-male ratio (FMR)", x = NULL)
}

# 6. Generate and save plots
figS2 <- plot_fmr_optimized(df_tb_country)
ggsave("Figure S2.pdf", figS2, width = 16, height = 12, device = cairo_pdf)
ggsave("Figure S2.tiff", figS2, width = 16, height = 12, dpi = 600, compression = "lzw")

figS3 <- plot_fmr_optimized(df_mdtb_country)
ggsave("Figure S3.pdf", figS3, width = 16, height = 12, device = cairo_pdf)
ggsave("Figure S3.tiff", figS3, width = 16, height = 12, dpi = 600, compression = "lzw")

cat("\nScript execution completed!\n1. CSV data exported (retaining original UI values).\n2. Figures S2 & S3 generated successfully.\n")
