# Supplementary material for: Divergent Trajectories of Pediatric All-Form Tuberculosis and Multidrug-Resistant Tuberculosis from 1990 to 2021
Source: Microorganisms. 2026 Jul 3;14(7):1467. doi: 10.3390/microorganisms14071467 (PMC13414464; doi:10.3390/microorganisms14071467)
Supplement: Supplementary file 1 [file microorganisms-14-01467-s001.zip › FMR data.R]

# ==============================================================================
# Script for extracting Female-to-Male Ratio (FMR) data and preparing inputs 
# for Joinpoint regression (includes SE-FMR calculation and customized sorting)
# ==============================================================================

# Load required data processing packages
if(!require(pacman)) install.packages("pacman")
pacman::p_load(dplyr, tidyr, readr)

# 1. Define target locations and strict sorting order
target_locations <- c(
  "Global",
  "High SDI",
  "High-middle SDI",
  "Middle SDI",
  "Low-middle SDI",
  "Low SDI"
)

# 2. Define the list of files to be processed
file_list <- c(
  "MDTB_SDI(5-9ASR).csv",
  "MDTB_SDI(5ASR).csv",
  "MDTB_SDI(10-14ASR).csv",
  "MDTB_SDI_ASR.csv",
  "TB_SDI(5-9ASR).csv",
  "TB_SDI(5ASR).csv",
  "TB_SDI(10-14ASR).csv",
  "TB_SDI_ASR.csv"
)

# 3. Loop through and process each file
for (file in file_list) {
  
  if (!file.exists(file)) {
    warning(paste("File not found, skipped:", file))
    next
  }
  
  df <- read_csv(file, show_col_types = FALSE)
  
  # === Dynamically standardize column names ===
  if ("age_standardized_val" %in% colnames(df)) {
    df <- df %>% 
      rename(
        val = age_standardized_val,
        lower = age_standardized_val_lower,
        upper = age_standardized_val_upper
      )
  }
  
  # Step A: Extract target locations, Incidence/Deaths measures, and sex-specific data
  df_filtered <- df %>%
    filter(
      location_name %in% target_locations,
      measure_name %in% c("Incidence", "Deaths"),
      sex_name %in% c("Male", "Female")
    )
  
  # Step B: Convert from long to wide format (align male and female data for ratio calculation)
  df_wide <- df_filtered %>%
    select(measure_name, location_name, year, sex_name, val, lower, upper) %>%
    pivot_wider(
      names_from = sex_name,
      values_from = c(val, lower, upper)
    )
  
  # Step C: Calculate FMR, derive standard errors (SE-FMR), format, and sort
  df_fmr <- df_wide %>%
    mutate(
      FMR = val_Female / val_Male,
      se_Female = (upper_Female - lower_Female) / 3.92,
      se_Male = (upper_Male - lower_Male) / 3.92,
      
      # Calculate the variance and standard error of the ratio using the Delta method
      var_FMR = (1 / (val_Male^2)) * (se_Female^2) + ((val_Female^2) / (val_Male^4)) * (se_Male^2),
      se_FMR = sqrt(var_FMR),
      
      # Calculate 95% UI and truncate the lower bound at 0
      FMR_lower = pmax(0, FMR - 1.96 * se_FMR), 
      FMR_upper = FMR + 1.96 * se_FMR,
      
      # Add column: Standard error specifically retained for Joinpoint regression software
      `SE-FMR` = se_FMR,
      
      # Formatted text column: Merge into "FMR (lower-upper)" format, rounding to 2 decimal places
      `FMR(95%UI)` = sprintf("%.2f (%.2f–%.2f)", FMR, FMR_lower, FMR_upper)
    ) %>%
    # Enforce customized sorting logic using the factor function
    mutate(location_name = factor(location_name, levels = target_locations)) %>%
    arrange(location_name, measure_name, year) %>%
    # Select and rearrange final output columns (removing redundant intermediate variables)
    select(
      location_name, measure_name, year, 
      FMR, `FMR(95%UI)`, `SE-FMR`
    )
  
  # Step D: Export files (add 'JP_' prefix to indicate data prepared for Joinpoint)
  out_file <- paste0("JP_", file)
  write_csv(df_fmr, out_file)
  cat("Processed and saved:", out_file, "\n")
}

cat("\nAll files successfully processed! Data with SE-FMR and customized sorting generated, ready for import into Joinpoint for AAPC modeling.\n")
