# Supplementary material for: Divergent Trajectories of Pediatric All-Form Tuberculosis and Multidrug-Resistant Tuberculosis from 1990 to 2021
Source: Microorganisms. 2026 Jul 3;14(7):1467. doi: 10.3390/microorganisms14071467 (PMC13414464; doi:10.3390/microorganisms14071467)
Supplement: Supplementary file 1 [file microorganisms-14-01467-s001.zip › MAR.R]

# ==============================================================================
# MAR Customized Data Extraction Pipeline (Incidence & Deaths)
# Features:
# 1. Extract data for sex = "Both" across Global, 5 SDI regions, and 21 GBD regions
# 2. Customized sorting (Global -> SDI descending -> GBD alphabetical)
# 3. Strictly follow the Delta Method to calculate standard errors (SE) and 95% UIs
# 4. Generate formatted MAR(95%UI) and SE-MAR columns for publication
# ==============================================================================

# ---- 0. Environment Setup ----
if(!require(pacman)) install.packages("pacman")
pacman::p_load(dplyr, tidyr, readr)

# ---- 1. Helper Function: Standardize Column Names ----
# Prevent errors caused by inconsistent column names across CSV files (val vs age_standardized_val)
clean_names <- function(df) {
  if("age_standardized_val" %in% names(df)) {
    df <- df %>% rename(val = age_standardized_val, 
                        lower = age_standardized_val_lower, 
                        upper = age_standardized_val_upper)
  }
  return(df)
}

# ---- 2. Data Loading and Merging ----
cat("Loading underlying data...\n")
read_gbd <- function(f) read_csv(f, show_col_types = FALSE) %>% clean_names()

# Load All-form TB data
tb_raw <- bind_rows(read_gbd("TB_SDI_ASR.csv"), read_gbd("TB_Region_ASR.csv")) %>%
  rename(val_tb = val, lower_tb = lower, upper_tb = upper) %>%
  filter(sex_name == "Both", is.finite(val_tb), val_tb > 0) %>%
  distinct(location_name, measure_name, sex_name, year, .keep_all = TRUE)

# Load MDR-TB data
mdtb_raw <- bind_rows(read_gbd("MDTB_SDI_ASR.csv"), read_gbd("MDTB_region_ASR.csv")) %>%
  rename(val_mdtb = val, lower_mdtb = lower, upper_mdtb = upper) %>%
  filter(sex_name == "Both", is.finite(val_mdtb), val_mdtb > 0) %>%
  distinct(location_name, measure_name, sex_name, year, .keep_all = TRUE)

# ---- 3. Core Calculation and Formatting Function ----
generate_mar_table <- function(measure_target, output_filename) {
  
  cat(sprintf("Processing %s data...\n", measure_target))
  
  # Filter data for the target measure and join
  df_tb <- tb_raw %>% filter(measure_name == measure_target)
  df_mdtb <- mdtb_raw %>% filter(measure_name == measure_target)
  
  mar_data <- df_tb %>%
    inner_join(df_mdtb, by = c("location_name", "measure_name", "sex_name", "year")) %>%
    mutate(
      # 1. Calculate MAR (Percentage)
      MAR = (val_mdtb / val_tb) * 100,
      
      # 2. Extract Standard Errors (SE) from raw data
      se_tb = (upper_tb - lower_tb) / 3.92,
      se_mdtb = (upper_mdtb - lower_mdtb) / 3.92,
      
      # 3. Delta Method to calculate the SE of the ratio
      se_ratio = (val_mdtb / val_tb) * sqrt((se_mdtb/val_mdtb)^2 + (se_tb/val_tb)^2),
      `SE-MAR` = se_ratio * 100,
      
      # 4. Calculate 95% UI (truncated at 0)
      UI_lower = pmax(0, MAR - 1.96 * `SE-MAR`),
      UI_upper = MAR + 1.96 * `SE-MAR`,
      
      # 5. Generate formatted text column for academic reporting (2 decimal places)
      `MAR(95%UI)` = sprintf("%.2f (%.2f–%.2f)", MAR, UI_lower, UI_upper)
    )
  
  # 6. Customized sorting logic
  mar_sorted <- mar_data %>%
    mutate(
      sort_order = case_when(
        location_name == "Global" ~ 1,
        location_name == "High SDI" ~ 2,
        location_name == "High-middle SDI" ~ 3,
        location_name == "Middle SDI" ~ 4,
        location_name == "Low-middle SDI" ~ 5,
        location_name == "Low SDI" ~ 6,
        TRUE ~ 7 # Other regions (21 GBD regions) assigned weight 7, then sorted alphabetically
      )
    ) %>%
    # Sort strictly by hierarchy weight -> alphabetical order -> year
    arrange(sort_order, location_name, year) %>%
    # 7. Select clean columns for final output
    select(location_name, year, sex_name, measure_name, MAR, `MAR(95%UI)`, `SE-MAR`)
  
  # 8. Write to file
  write_csv(mar_sorted, output_filename)
  cat(sprintf("Successfully exported file: %s\n", output_filename))
}

# ---- 4. Execute Output ----
cat("=========================================\n")
# Generate Incidence (ASIR) file
generate_mar_table("Incidence", "MAR(region)-ASIR.csv")

# Generate Deaths (ASMR) file
generate_mar_table("Deaths", "MAR(region)-ASMR.csv")
cat("=========================================\n")


# ==============================================================================
# ==============================================================================
# ---- 5. Supplementary: Year x Disease Type Interaction Test ----
# Objective: Use log-linear models to test whether the temporal trend slopes of 
# MDR-TB and All-form TB differ significantly
# ==============================================================================
if(!require(broom)) install.packages("broom")
if(!require(pacman)) install.packages("pacman")
pacman::p_load(dplyr, ggplot2, broom, readr)

cat("\nExecuting Year × Disease Type interaction test...\n")

# Set core measure filters
target_measures <- c("Incidence", "Deaths")

# 1. Build Long format data and filter measures
# Extract All-form TB data and label
df_tb_long <- tb_raw %>%
  filter(measure_name %in% target_measures) %>%
  select(location_name, year, measure_name, Rate = val_tb) %>%
  mutate(Type = "All-form TB")

# Extract MDR-TB data and label
df_mdtb_long <- mdtb_raw %>%
  filter(measure_name %in% target_measures) %>%
  select(location_name, year, measure_name, Rate = val_mdtb) %>%
  mutate(Type = "MDR-TB")

# Bind rows and set factor variables (Reference group: All-form TB)
# Core modification: set measure_name as factor, force order Incidence -> Deaths
df_interaction <- bind_rows(df_tb_long, df_mdtb_long) %>%
  mutate(
    Type = factor(Type, levels = c("All-form TB", "MDR-TB")),
    measure_name = factor(measure_name, levels = c("Incidence", "Deaths"))
  )

# 2. Batch build regression models and extract P-values and 95% CIs
interaction_results <- df_interaction %>%
  group_by(location_name, measure_name) %>%
  do({
    # Fit model for each measure: log(Rate + 1e-9) ~ year * Type
    mod <- lm(log(Rate + 1e-9) ~ year * Type, data = .)
    
    # Add conf.int = TRUE to automatically calculate and extract 95% CIs
    tidy(mod, conf.int = TRUE) %>% filter(term == "year:TypeMDR-TB")
  }) %>%
  ungroup() %>%
  
  # 3. Tidy and format output
  mutate(
    # Custom sorting: Global=1, SDI=2-6, 21 GBD regions=7, then alphabetical
    sort_order = case_when(
      location_name == "Global" ~ 1,
      location_name == "High SDI" ~ 2,
      location_name == "High-middle SDI" ~ 3,
      location_name == "Middle SDI" ~ 4,
      location_name == "Low-middle SDI" ~ 5,
      location_name == "Low SDI" ~ 6,
      TRUE ~ 7 # 21 GBD regions fall here
    ),
    # Format P-value
    `Interaction P-value` = case_when(
      p.value < 0.001 ~ "<0.001",
      TRUE ~ sprintf("%.3f", p.value)
    ),
    # Format 95% CI for direct pasting into Word tables
    `95% CI` = sprintf("(%.3f, %.3f)", conf.low, conf.high),
    # Optimize logic: Divergence considered significant only if P < 0.05 and estimate > 0
    `Divergence Status` = ifelse(p.value < 0.05 & estimate > 0, "Significant Divergence", "Not Significant")
  ) %>%
  arrange(measure_name, sort_order, location_name) %>%
  # Select and rename final output columns to match standard publication table requirements
  select(Measure = measure_name, 
         Location = location_name, 
         `Interaction Coefficient (β)` = estimate, 
         `95% CI`,
         `Interaction P-value`, 
         `Divergence Status`)

# 4. Export to CSV
write_csv(interaction_results, "Interaction_Test_Results.csv")
cat("Interaction test complete! Successfully exported file: Interaction_Test_Results.csv\n")


# ==============================================================================
# ---- Advanced Interaction Test and Forest Plot generation ----
# ==============================================================================

cat("Optimizing forest plot: Re-annotating by interaction significance and outputting Figure S1...\n")

library(dplyr)
library(ggplot2)
library(broom)

# 3. Run interaction models (with 95% CI) for plotting
interaction_results_ci <- df_interaction %>%
  group_by(location_name, measure_name) %>%
  do({
    mod <- lm(log(Rate + 1e-9) ~ year * Type, data = .)
    tidy(mod, conf.int = TRUE) %>%
      filter(term == "year:TypeMDR-TB")
  }) %>%
  ungroup() %>%
  mutate(
    Significance = ifelse(p.value < 0.05, "P < 0.05", "P ≥ 0.05"),
    sort_order = case_when(
      location_name == "Global" ~ 1,
      location_name == "High SDI" ~ 2,
      location_name == "High-middle SDI" ~ 3,
      location_name == "Middle SDI" ~ 4,
      location_name == "Low-middle SDI" ~ 5,
      location_name == "Low SDI" ~ 6,
      TRUE ~ 7
    )
  ) %>%
  arrange(sort_order, location_name) %>%
  mutate(location_name = factor(location_name, levels = rev(unique(location_name))))

# 4. Draw forest plot
p_forest_optimized <- ggplot(
  interaction_results_ci,
  aes(x = estimate, y = location_name, color = Significance)
) +
  geom_vline(xintercept = 0, linetype = "dashed", color = "black", linewidth = 0.8) +
  geom_pointrange(aes(xmin = conf.low, xmax = conf.high), size = 0.6, fatten = 3) +
  facet_wrap(~ measure_name, scales = "fixed", ncol = 2) +
  scale_color_manual(
    values = c("P < 0.05" = "#d73027", "P ≥ 0.05" = "#737373")
  ) +
  labs(
    x = "Interaction coefficient (β) with 95% CI",
    y = "",
    color = "Interaction term:"
  ) +
  theme_bw(base_size = 12) +
  theme(
    panel.grid.minor = element_blank(),
    panel.grid.major.y = element_line(linetype = "dotted", color = "grey90"),
    strip.background = element_rect(fill = "grey95", color = "black"),
    strip.text = element_text(face = "bold", size = 11),
    legend.position = "bottom",
    axis.text.y = element_text(size = 9, color = "black")
  )

# 5. Export plots
ggsave(
  "Figure_S1_Interaction_Forest.tiff",
  plot = p_forest_optimized,
  width = 11, height = 10, dpi = 300, compression = "lzw"
)

ggsave(
  "Figure_S1_Interaction_Forest.pdf",
  plot = p_forest_optimized,
  width = 11, height = 10, device = cairo_pdf
)
cat("✅ Figure S1 generated:\n1. TIFF: Figure_S1_Interaction_Forest.tiff\n2. PDF: Figure_S1_Interaction_Forest.pdf\n")

# ==============================================================================
# ---- 6. Supplementary Sensitivity Analysis 1: Testing different log constants (Response to Reviewer 1) ----
# ==============================================================================
cat("\nExecuting log constant sensitivity test...\n")

# Define the set of constants to test
test_constants <- c(1e-3, 1e-6, 1e-9)

# Select only Global and 5 SDI regions for demonstration to the reviewer
target_locations <- c("Global", "High SDI", "High-middle SDI", "Middle SDI", "Low-middle SDI", "Low SDI")
df_sens <- df_interaction %>% filter(location_name %in% target_locations)

sensitivity_results <- list()

for (c_val in test_constants) {
  res <- df_sens %>%
    group_by(location_name, measure_name) %>%
    do({
      # Use different constant c_val
      mod <- lm(log(Rate + c_val) ~ year * Type, data = .)
      tidy(mod) %>% filter(term == "year:TypeMDR-TB")
    }) %>%
    ungroup() %>%
    mutate(
      Constant_Used = as.character(c_val),
      P_value_formatted = ifelse(p.value < 0.001, "<0.001", sprintf("%.3f", p.value))
    ) %>%
    select(Measure = measure_name, Location = location_name, Constant_Used, 
           `Coefficient(β)` = estimate, `P-value` = P_value_formatted)
  
  sensitivity_results[[as.character(c_val)]] <- res
}

# Bind results and sort by measure and location for easy pasting into the response letter
final_sensitivity_table <- bind_rows(sensitivity_results) %>%
  arrange(Measure, match(Location, target_locations), Constant_Used)

write_csv(final_sensitivity_table, "Sensitivity_Log_Constant.csv")
cat("Constant sensitivity test complete! Exported: Sensitivity_Log_Constant.csv\n")


# ==============================================================================
# ---- 7. Supplementary Sensitivity Analysis 2: 2000-2021 MAR Trend (Response to Reviewer 2) ----
# ==============================================================================
cat("\nExecuting 2000-2021 MAR trend sensitivity test...\n")

# Recalculate MAR and restrict years based on tb_raw and mdtb_raw
mar_post2000 <- tb_raw %>% 
  inner_join(mdtb_raw, by = c("location_name", "measure_name", "sex_name", "year")) %>%
  filter(year >= 2000) %>%
  filter(location_name %in% target_locations) %>% # Also only select Global and SDI regions for demonstration
  mutate(MAR = (val_mdtb / val_tb) * 100)

# Run simple linear regression on post-2000 MAR to check if slope remains significantly positive
post2000_trend <- mar_post2000 %>%
  group_by(location_name, measure_name) %>%
  do({
    mod <- lm(MAR ~ year, data = .)
    tidy(mod) %>% filter(term == "year")
  }) %>%
  ungroup() %>%
  mutate(
    Trend_Direction = ifelse(estimate > 0, "Increasing", "Decreasing"),
    P_value_formatted = ifelse(p.value < 0.001, "<0.001", sprintf("%.3f", p.value))
  ) %>%
  select(Measure = measure_name, Location = location_name, 
         `Annual Slope (Post-2000)` = estimate, `P-value` = P_value_formatted, Trend_Direction) %>%
  arrange(Measure, match(Location, target_locations))

write_csv(post2000_trend, "Sensitivity_Post2000_Trend.csv")
cat("Post-2000 trend test complete! Exported: Sensitivity_Post2000_Trend.csv\n")
